# Supplementary material for: Carrot-Derived Rhamnogalacturonan-I Consistently Increases the Microbial Production of Health-Promoting Indole-3-Propionic Acid Ex Vivo
Source: Metabolites. 2024 Dec 21;14(12):722. doi: 10.3390/metabo14120722 (PMC11678764; doi:10.3390/metabo14120722)
Supplement: Supplementary file 1 [file metabolites-14-00722-s001.zip]

Archive with 1 entries (1 files):
- metabolites-3319526-supplementary.pdf
